# Supplementary material for: Forest floor temperature and greenness link significantly to canopy attributes in South Africa’s fragmented coastal forests
Source: PeerJ. 2019 Jan 10;7:e6190. doi: 10.7717/peerj.6190 (PMC6330204; doi:10.7717/peerj.6190)
Supplement: Supplemental Information 2 [file peerj-07-6190-s002.csv]

	plots	folder	FCO	FCOsd	LAIt	LAIe	ALAt	ALAe	fapar_meas_direct	fapar_mod_direct	fapar_meas_diffuse	fapar_mod_diffuse
1	Plot1_Thresh	Plot1	65.2	27.3	2.265017143	1.050687713	10	12.67763926	0.639091023	0.643390861	0.645924694	0.643877419
2	Plot10_Thresh	Plot10	60.9	42.4	5.031887343	2.125483794	60	50.33962344	0.821337714	0.825238275	0.80021226	0.818720357
3	Plot11_Thresh	Plot11	76	11.7	4.783456593	3.036529992	58	52.93083536	0.892263914	0.909638975	0.881632228	0.901091602
4	Plot12_Thresh	Plot12	86.4	9.5	3.874432412	2.572448996	30	40.95020907	0.900258278	0.889021045	0.900165718	0.885871527
5	Plot13_Thresh	Plot13	78.7	27.3	4.918144256	2.44726748	38	40.33026341	0.884595014	0.877821537	0.880399364	0.874962961
6	Plot14_Thresh	Plot14	65.7	12.9	3.590783947	2.230620574	52	43.90822753	0.851289877	0.848751678	0.840146494	0.84503191
7	Plot15_Thresh	Plot15	81.6	14.6	5.432726748	2.896093232	50	54.16292075	0.913204629	0.897619009	0.899097575	0.888309735
8	Plot16_Thresh	Plot16	84.8	25	4.276535064	2.24177925	12	19.27086587	0.899892699	0.882396082	0.895713991	0.882189331
9	Plot17_Thresh	Plot17	48.9	5.8	2.695909776	1.598688432	64	78.31693667	0.716890654	0.689829923	0.698317825	0.643777826
10	Plot18_Thresh	Plot18	94	4.5	4.628686099	2.630570862	16	12.44013028	0.908899521	0.923601701	0.91247673	0.922746745
11	Plot19_Thresh	Plot19	66.7	34.1	3.169770932	1.539450016	38	12.4065159	0.738533087	0.779002232	0.728720482	0.778885885
12	Plot2_Thresh	Plot2	57	29.1	2.275079187	1.140300345	36	36.18320609	0.621314046	0.63981369	0.633149114	0.642664759
13	Plot20_Thresh	Plot20	58.1	8.5	2.600591537	1.473008183	40	31.95644483	0.741162674	0.73763139	0.729276892	0.738535441
14	Plot21_Thresh	Plot21	80.9	13.6	4.98330842	2.474987896	42	48.68460475	0.866548396	0.86963316	0.870284095	0.863008438
15	Plot22_Thresh	Plot22	90.1	8.1	2.805351175	1.527021182	10	23.01238632	0.799480168	0.7637932	0.813431667	0.764534382
16	Plot24_Thresh	Plot24	85.1	13	4.04648292	2.234075431	24	11.24745606	0.876191557	0.888473635	0.871540218	0.887720963
17	Plot25_Thresh	Plot25	65.2	34.4	3.404098441	1.441188949	34	13.41300063	0.724707514	0.755925357	0.715818431	0.755951649
18	Plot27_Thresh	Plot27	88.5	8.1	4.112596873	2.467171765	22	53.90447327	0.910771261	0.860755541	0.90670569	0.850659992
19	Plot28_Thresh	Plot28	65.9	38.3	3.108094847	1.323383877	32	20.16073625	0.684069452	0.718403273	0.687589158	0.719347655
20	Plot2FirstTry_Thresh	Plot2FirstTry	58.9	20.6	2.339049811	1.162322176	30	25.5421998	0.659585606	0.663350755	0.653497452	0.665910514
21	Plot3_Thresh	Plot3	84.8	11	4.276859268	2.399320106	22	14.96101285	0.885993637	0.902395225	0.892180865	0.901959148
22	Plot30_Thresh	Plot30	84.9	21.7	4.504101525	2.131351622	14	17.41374967	0.865477198	0.87156254	0.874080448	0.871279351
23	Plot31_Thresh	Plot31	81	18.6	3.211026136	1.785780229	14	25.79842521	0.831066454	0.810409136	0.827804657	0.810626447
24	Plot34_Thresh	Plot34	67.8	25.3	3.618391802	1.978623405	44	14.40133791	0.833693912	0.854171396	0.817290552	0.854031579
25	Plot35_Thresh	Plot35	80.4	12.1	2.87003999	1.675562606	14	25.79607638	0.803946655	0.789749545	0.80943462	0.790724856
26	Plot36_Thresh	Plot36	35.8	44.3	1.921669737	0.560981282	34	40.47270896	0.410385879	0.397784051	0.411588839	0.401426262
27	Plot37_Thresh	Plot37	57.5	36.2	2.409718662	1.006063224	16	18.42387859	0.645830467	0.621384984	0.638108808	0.622906651
28	Plot39_Thresh	Plot39	41.5	43	2.409718662	0.609502224	30	36.20520967	0.43010753	0.427211923	0.435720121	0.430837967
29	Plot4_Thresh	Plot4	21.6	31.6	0.920341922	0.347105239	46	45.86208707	0.269027187	0.269097311	0.275004946	0.273021776
30	Plot41_Thresh	Plot41	69.4	29.8	1.794144213	0.996979716	10	31.8503102	0.624709985	0.600434941	0.63596712	0.601828574
31	Plot42_Thresh	Plot42	54	24.8	2.12921783	1.299742192	48	39.70528853	0.667034674	0.681150181	0.665941913	0.682510373
32	Plot43_Thresh	Plot43	76.8	16.5	3.23567578	1.83494111	30	55.45425638	0.819652098	0.769626724	0.818998087	0.762242815
33	Plot44_Thresh	Plot44	63.4	23.4	1.88933245	1.143595927	24	29.47514702	0.65226682	0.651575497	0.659866232	0.654232526
34	Plot45_Thresh	Plot45	74.6	31	2.649030164	1.320604739	10	42.32262454	0.733525449	0.682556981	0.745519413	0.683377492
35	Plot46_Thresh	Plot46	77.6	25.3	3.245550966	1.640019755	22	27.01271107	0.770745556	0.780697374	0.777413414	0.782001906
36	Plot47_Thresh	Plot47	80.1	12	3.129972477	1.857562557	24	19.31525453	0.819591695	0.830562496	0.817363627	0.831114895
37	Plot48_Thresh	Plot48	52.7	27.8	2.005533588	1.078018173	42	40.72603232	0.577143012	0.606885217	0.596716976	0.615619652
38	Plot49_Thresh	Plot49	67.8	15.3	2.586882226	1.456625247	26	18.28373672	0.723281207	0.747228258	0.739191701	0.75476549
39	Plot50_Thresh	Plot50	59.7	18.4	1.904272696	1.170947047	20	49.4267383	0.700129257	0.620869979	0.703623998	0.628607993
40	Plot51_Thresh	Plot51	66.1	14.8	1.599758349	1.007670288	10	28.50851029	0.642035106	0.60431136	0.651591977	0.610489038
41	Plot52_Thresh	Plot52	62.9	16.2	1.877403002	1.172807738	22	36.39236351	0.686909494	0.645105062	0.686460266	0.652217166
42	Plot53_Thresh	Plot53	8.4	13.7	0.659393907	0.341983283	78	72.82754036	0.232560427	0.240956944	0.23999605	0.248758507
43	Plot6_Thresh	Plot6	82.8	23.8	4.966194401	2.284227746	26	32.97440464	0.885152768	0.869395004	0.881342308	0.869051913
44	Plot7_Thresh	Plot7	64.2	40.6	4.016781488	1.407619682	38	37.28631454	0.702093678	0.71260938	0.707039946	0.714105964
45	Plot9_Thresh	Plot9	89.4	9.9	5.052466796	2.665420275	22	46.75058251	0.924315146	0.889719434	0.923052845	0.884477177
46	PlotR1_Thresh	PlotR1	65.5	22	2.477802175	1.227873407	18	30.39974742	0.691721679	0.67518313	0.70249576	0.67801527
47	PlotR2_Thresh	PlotR2	56	26.2	2.041119816	0.999391549	30	58.96283197	0.602344175	0.556804263	0.60958367	0.554464781
48	PlotR3_Thresh	PlotR3	94.1	7	5.723991646	3.071906663	28	19.29523072	0.928109087	0.946237453	0.929445976	0.945293296
49	Tree_Cashew_1_Thresh	Tree_Cashew_1	95.2	0	0.222578193	0.85338759	10	18.55590444	0.787596584	0.561695088	0.796610428	0.563347277
50	Tree_Cashew_2_Thresh	Tree_Cashew_2	95.6	0	0.106491237	0.304506461	10	23.29931568	0.764295751	0.254561212	0.747717085	0.256191741
51	Tree_Cashew_4_Thresh	Tree_Cashew_4	91.2	0	0.626397734	0.33179406	10	11.29709074	0.708966476	0.280040238	0.693947647	0.27997613
52	Tree_Cashew_5_Thresh	Tree_Cashew_5	84.8	0	0.85401919	0.341973568	10	10.29370737	0.62025371	0.287582768	0.639890974	0.287406425
53	Tree_Cashew_6_Thresh	Tree_Cashew_6	78.9	0	0.170408607	0.109544808	10	11.01669941	0.59685108	0.103119592	0.58935262	0.103026761
