# Supplementary material for: Forest floor temperature and greenness link significantly to canopy attributes in South Africa’s fragmented coastal forests
Source: PeerJ. 2019 Jan 10;7:e6190. doi: 10.7717/peerj.6190 (PMC6330204; doi:10.7717/peerj.6190)
Supplement: Supplemental Information 3 [file peerj-07-6190-s003.csv]

	Coastal	Blue	Green	Red	NearIR	SWIR1	SWIR2	NDVI	MSAVI	TWI	REDD	NIRD	SWIRD	REDM	NIRM	SWIRM	NDVIMFocal	NDVISD	Plot	Year	Hemi	LAI	Fcover	Biome	Habitat
1	240	296	462	312	2771	908	367	0.797999978065491	0.887000024318695	NA	0	1.88888883590698	0.111111111938953	0.109375	0.327256947755814	0.0772569477558136	0.816888868808746	0.0161124523729086	Plot33_Plot2012KOTR03_F06_B01	2015	12	4.58	77.9	Forest	Coastal Forest
2	225	278	439	286	3095	939	343	0.830999970436096	0.907999992370605	6.85244941711426	0.111111111938953	1.44444441795349	0.222222223877907	0.108506947755814	0.3046875	0.0763888880610466	0.822444438934326	0.0110692270100117	Plot34_Plot2012KOTR01_F06_B03	2015	12	3.54	86.8	Forest	Coastal Forest
3	320	353	544	352	3881	1177	447	0.833999991416931	0.908999979496002	0.905803084373474	0.444444447755814	0.888888895511627	0.333333343267441	0.118055552244186	0.407986104488373	0.0894097238779068	0.831666648387909	0.0110227037221193	Plot35_Plot2012KOTR02_F06_B02	2015	12	3.7	88.3	Forest	Coastal Forest
4	256	318	555	512	2758	1779	898	0.686999976634979	0.814000010490417	2.35501313209534	1	0.777777791023254	0.555555582046509	0.157118052244186	0.280381947755814	0.136284723877907	0.645111083984375	0.0323513709008694	Plot42	2018	10	2.12921783	54	Woodland
5	260	319	574	532	2569	1661	1040	0.657000005245209	0.792999982833862	5.46988773345947	1.33333337306976	1.11111116409302	0.777777791023254	0.15104167163372	0.274305552244186	0.129340276122093	0.611888885498047	0.090121366083622	Plot43	2018	10	3.23567578	76.8	Woodland
6	231	299	535	520	2431	1795	995	0.648000001907349	0.78600001335144	7.80112314224243	0.222222223877907	0.555555582046509	0.333333343267441	0.140625	0.249131947755814	0.124131947755814	0.651888906955719	0.0219285450875759	Plot44	2018	10	1.88933245	63.4	Woodland
7	218	310	548	484	2660	1765	936	0.691999971866608	0.818000018596649	5.51893091201782	0.666666686534882	0.333333343267441	0.222222223877907	0.13541667163372	0.278645843267441	0.125	0.679222226142883	0.0349205434322357	Plot45	2018	9	2.649030164	74.6	Woodland
8	184	263	511	451	2571	1683	806	0.702000021934509	0.824999988079071	6.28203964233398	0.444444447755814	0.333333343267441	0.777777791023254	0.128472223877907	0.271701395511627	0.118923611938953	0.724444448947906	0.0163562763482332	Plot46	2018	9	3.245550966	77.6	Woodland
9	170	246	483	385	2688	1528	745	0.749000012874603	0.85699999332428	4.56893014907837	0.222222223877907	0.777777791023254	0.222222223877907	0.123263888061047	0.2734375	0.111111111938953	0.746222198009491	0.0313240252435207	Plot47	2018	11	3.129972477	80.1	Woodland
10	250	231	327	196	2909	1161	491	0.874000012874603	0.933000028133392	4.26457548141479	0	1.77777779102325	0.666666686534882	0.09375	0.338541656732559	0.100694447755814	0.876111090183258	0.00971396453678608	Plot14_Plot2012TUGTR02_F01_B03	2015	12	4.32	88.1	Forest	Coastal Forest
11	169	166	310	184	3070	1092	413	0.887000024318695	0.939999997615814	4.33096122741699	0	1.33333337306976	0.333333343267441	0.09375	0.321180552244186	0.0807291641831398	0.886222243309021	0.0049944412894547	Plot15_Plot2012TUGTR03_F01_B02	2015	12	3.34	84.4	Forest	Coastal Forest
12	154	178	312	199	2965	1009	440	0.874000012874603	0.933000028133392	4.39237642288208	0	2	0.666666686534882	0.09375	0.326388895511627	0.0850694477558136	0.878000020980835	0.00657647335901856	Plot16_Plot2012TUGTR04_F0R_EXT	2015	12	3.82	86.6	Forest	Coastal Forest similar to Plot 15
13	164	190	313	201	2985	1104	457	0.874000012874603	0.933000028133392	3.76392865180969	0	1	0.444444447755814	0.09375	0.332465291023254	0.0885416641831398	0.877888917922974	0.00551009178161621	Plot17_Plot2012TUGTR01_F01_B01	2015	12	3.24	86.6	Forest	Coastal Forest
14	183	231	403	249	3175	976	359	0.855000019073486	0.921999990940094	6.96105861663818	0.333333343267441	2.55555558204651	0.444444447755814	0.1015625	0.363715291023254	0.0850694477558136	0.859888911247253	0.00752403540536761	Plot21_Plot2012KOTR11_F02_B01	2015	12	4.69	72.9	Forest	Coastal Forest 9 to 11 m high
15	301	355	565	394	3863	1336	545	0.814999997615814	0.898000001907349	1.46274590492249	0.111111111938953	0.555555582046509	0	0.12239583581686	0.391493052244186	0.09375	0.819999992847443	0.0063047599978745	Plot22_Plot2012KOTR10_F02_B02	2015	12	4.56	78.1	Forest	Coastal Forest 9 to 11 m high
16	188	239	388	244	2496	871	342	0.822000026702881	0.90200001001358	2.83942914009094	0.555555582046509	2.33333325386047	0.666666686534882	0.0998263880610466	0.299479156732559	0.0746527761220932	0.83222222328186	0.016843231394887	Plot23_Plot2012KOTR12_F02_B03	2015	12	3.86	86.2	Forest	Coastal Forest 9 to 11 m high
17	44	114	308	152	2807	787	291	0.897000014781952	0.945999979972839	4.8653039932251	0.111111111938953	2.11111116409302	0.222222223877907	0.0789930522441864	0.280381947755814	0.0625	0.895333349704742	0.00844097137451172	Plot30_Plot2012_KOTR04_F03_B02	2015	12	4.99	89.1	Forest	Coastal Forest
18	91	154	339	207	3285	1016	391	0.880999982357025	0.936999976634979	4.87779903411865	0	2.11111116409302	0.222222223877907	0.09375	0.348090291023254	0.0815972238779068	0.883111119270325	0.00625388789921999	Plot31_Plot2012KOTR05_F03_B01	2015	12	5.19	81.5	Forest	Coastal Forest
19	52	114	270	148	2265	697	274	0.876999974250793	0.935000002384186	1.50959646701813	0.333333343267441	3	0.333333343267441	0.0911458358168602	0.297743052244186	0.0720486119389534	0.87455552816391	0.00729916291311383	Plot32_Plot2012KOTR06_F03_B03	2015	12	4.64	83	Forest	Coastal Forest
20	81	115	260	156	3454	986	338	0.913999974727631	0.954999983310699	4.76107215881348	0.777777791023254	0.555555582046509	0	0.0842013880610466	0.3515625	0.078125	0.906666696071625	0.0228910464793444	SA_Plantation_01_T01	2015	11	2.25	43	Plantation_Needleleaf	Cypressus plantation
21	53	112	274	178	3412	1050	359	0.901000022888184	0.948000013828278	NA	0.444444447755814	0.555555582046509	0	0.0902777761220932	0.346354156732559	0.078125	0.904555559158325	0.0075184958986938	SA_Plantation_01_T02	2015	10	2.19	48.2	Plantation_Needleleaf	Cypressus plantation
22	46	108	247	150	3203	829	288	0.91100001335144	0.953000009059906	7.18868637084961	0.222222223877907	1.33333337306976	0.333333343267441	0.0798611119389534	0.340277791023254	0.0685763880610466	0.914333343505859	0.0042426404543221	SA_Plantation_02	2015	11	2.53	46.3	Plantation_Needleleaf	Cypressus plantation
23	26	84	248	107	2505	613	225	0.917999982833862	0.957000017166138	NA	0.333333343267441	0.333333343267441	0.333333343267441	0.0807291641831398	0.264756947755814	0.0564236119389534	0.916888892650604	0.00834332779049873	SA_Plantation_03_T01	2015	8	3.16	49.1	Plantation_Needleleaf	Cypressus plantation
24	31	81	274	159	2541	698	281	0.882000029087067	0.936999976634979	6.06208038330078	0.222222223877907	0.444444447755814	0.333333343267441	0.0815972238779068	0.256944447755814	0.0598958320915699	0.890111088752747	0.0180654674768448	SA_Plantation_03_T02	2015	5	2.81	60.2	Plantation_Needleleaf	Cypressus plantation
25	61	107	273	146	2452	659	240	0.888000011444092	0.939999997615814	4.27489519119263	0.222222223877907	1	0.666666686534882	0.0798611119389534	0.268229156732559	0.0607638880610466	0.891555547714233	0.0246074739843607	SA_Plantation_03_T03	2015	8	3.18	44.6	Plantation_Needleleaf	Cypressus plantation
26	81	129	307	174	3757	995	325	0.91100001335144	0.953999996185303	NA	0.222222223877907	1.55555558204651	0.333333343267441	0.09375	0.371527791023254	0.0772569477558136	0.909555554389954	0.00485054403543472	SA_Plantation_04	2015	11	3.98	41.8	Plantation_Needleleaf	Cypressus plantation
27	86	138	303	167	3932	929	291	0.919000029563904	0.958000004291534	5.14987087249756	0.444444447755814	1.33333337306976	0.333333343267441	0.0868055522441864	0.376736104488373	0.0703125	0.917111098766327	0.0019002923509106	SA_Plantation_05_T01	2015	11	2.33	49.7	Plantation_Needleleaf	Cypressus plantation
28	79	132	297	166	3831	944	304	0.916999995708466	0.957000017166138	3.65161347389221	0.333333343267441	1.33333337306976	0.222222223877907	0.0911458358168602	0.397569447755814	0.0763888880610466	0.916888892650604	0.00301846163347363	SA_Plantation_05_T02	2015	10	2.56	44.7	Plantation_Needleleaf	Cypressus plantation
29	84	144	279	171	3335	992	341	0.90200001001358	0.949000000953674	3.62952089309692	0.333333343267441	0.777777791023254	0.333333343267441	0.0946180522441864	0.332465291023254	0.0789930522441864	0.894999980926514	0.00587366987019777	SA_Plantation_06_T01	2015	9	3.03	46.8	Plantation_Needleleaf	Cypressus plantation
30	81	134	261	162	3257	914	302	0.904999971389771	0.949999988079071	4.29831457138062	0.222222223877907	0.666666686534882	0.222222223877907	0.0920138880610466	0.326388895511627	0.0763888880610466	0.900444447994232	0.00719567760825157	SA_Plantation_06_T02	2015	10	1.94	43.8	Plantation_Needleleaf	Cypressus plantation
31	108	185	381	401	2014	1451	804	0.667999982833862	0.800999999046326	5.81696224212646	2.66666674613953	1.44444441795349	1.88888883590698	0.137152776122093	0.230034723877907	0.108506947755814	0.610111117362976	0.167235195636749	Tree_Cashew_1	2018	1	0.222578193	95.2	Plantation_Broad
32	90	157	351	289	2225	1350	679	0.769999980926514	0.870000004768372	6.73132133483887	1	1.44444441795349	1.11111116409302	0.10677083581686	0.223090276122093	0.0902777761220932	0.733555555343628	0.0817818939685822	Tree_Cashew_2	2018	1	0.106491237	95.6	Plantation_Broad
33	90	157	351	289	2225	1350	679	0.769999980926514	0.870000004768372	6.73132133483887	1	1.44444441795349	1.11111116409302	0.10677083581686	0.223090276122093	0.0902777761220932	0.733555555343628	0.0817818939685822	Tree_Cashew_4	2018	1	0.626397734	91.2	Plantation_Broad
34	110	145	295	229	2422	1281	523	0.827000021934509	0.904999971389771	NA	1.22222220897675	1.11111116409302	1	0.10677083581686	0.234375	0.0963541641831398	0.737999975681305	0.088611513376236	Tree_Cashew_5	2018	1	0.85401919	84.8	Plantation_Broad
35	120	179	382	311	2284	1190	551	0.759999990463257	0.864000022411346	NA	1.11111116409302	1.88888883590698	1.11111116409302	0.102430552244186	0.235243052244186	0.09375	0.792111098766327	0.0305877607315779	Tree_Cashew_6	2018	1	0.170408607	78.9	Plantation_Broad
36	106	175	379	222	3739	1218	458	0.888000011444092	0.940999984741211	3.20991778373718	0.222222223877907	1.11111116409302	0.222222223877907	0.0954861119389534	0.383680552244186	0.09375	0.881666660308838	0.00678233010694385	Plot18_Plot2012KOTR07_F01_B01	2015	12	4.61	74.1	Forest	Coastal Forest ca 12 m on average
37	82	158	364	193	3438	1001	360	0.893999993801117	0.944000005722046	2.04795813560486	0	2.33333325386047	0.444444447755814	0.09375	0.358506947755814	0.0833333358168602	0.884999990463257	0.00578791834414005	Plot19_Plot2012KOTR08_F01_B02	2015	12	3.99	81.4	Forest	Coastal Forest ca 12 m on average
38	109	169	351	224	2612	963	398	0.842000007629395	0.913999974727631	1.88139092922211	0	1.44444441795349	0.444444447755814	0.09375	0.282118052244186	0.0746527761220932	0.847333312034607	0.00866025406867266	Plot20_Plot2012KOTR09_F01_B03	2015	12	2.63	81.8	Forest	Coastal Forest
39	82	146	341	199	2407	952	403	0.847000002861023	0.916999995708466	3.05502700805664	0	2.33333325386047	0.222222223877907	0.09375	0.269965291023254	0.078125	0.851000010967255	0.0230054333806038	Plot24_Plot2012SDWTR05_F03_B03	2015	12	5.06	78.5	Forest	Coastal Forest
40	144	193	456	273	3847	1436	549	0.866999983787537	0.929000020027161	1.6507979631424	0.444444447755814	1.55555558204651	0.333333343267441	0.0989583358168602	0.369791656732559	0.0928819477558136	0.874333322048187	0.00968245882540941	Plot25_Plot2012SDWTR01_F03_B02	2015	12	3.78	85.9	Forest	Coastal Forest
41	100	162	378	233	2835	1092	452	0.84799998998642	0.917999982833862	3.4350426197052	0.444444447755814	2.88888883590698	1	0.0954861119389534	0.267361104488373	0.0755208358168602	0.837111115455627	0.0161511953920126	Plot26_Plot2012_SDWTR02_F03_B01	2015	12	3.69	80	Forest	Coastal Forest
42	116	205	412	257	3615	1339	494	0.866999983787537	0.929000020027161	NA	0.444444447755814	2.44444441795349	0.333333343267441	0.102430552244186	0.34375	0.0876736119389534	0.855222225189209	0.011829812079668	Plot27_Plot2012_SDWTR03_F02_B02	2015	12	3.57	84.9	Forest	Coastal Forest
43	114	179	396	244	2899	1062	449	0.845000028610229	0.916000008583069	1.97643780708313	0.333333343267441	2.11111116409302	0.444444447755814	0.0998263880610466	0.292534708976746	0.0815972238779068	0.838666677474976	0.0161400120705366	Plot28_Plot2012_SDWTR06_F02_B01	2015	12	3.45	84.3	Forest	Coastal Forest
44	137	188	358	254	2371	1020	413	0.805999994277954	0.89300000667572	3.50050759315491	0.111111111938953	1.22222220897675	0	0.0963541641831398	0.276909708976746	0.078125	0.829111099243164	0.0208293329924345	Plot29_Plot2012_SDWTR04_F02_B03	2015	12	3.38	77.5	Forest	Coastal Forest
45	198	261	461	346	3106	1403	622	0.800000011920929	0.888999998569489	1.92307090759277	0.888888895511627	2	1	0.102430552244186	0.333333343267441	0.0928819477558136	0.81466668844223	0.0495479553937912	Plot34	2018	13	3.618391802	67.8	Forest
46	144	198	379	237	3502	1220	439	0.873000025749207	0.931999981403351	2.90015983581543	0.333333343267441	1.33333337306976	0.444444447755814	0.0963541641831398	0.34375	0.0833333358168602	0.856111109256744	0.0231270641088486	Plot35	2018	14	2.87003999	80.4	Forest
47	213	283	437	397	2477	1448	713	0.723999977111816	0.839999973773956	NA	0.888888895511627	2	1	0.105902776122093	0.300347208976746	0.0928819477558136	0.797555565834045	0.0363149791955948	Plot36	2018	15	1.921669737	35.8	Bushland
48	348	407	589	592	2598	1945	1033	0.629000008106232	0.772000014781952	5.00734949111938	1.33333337306976	1.22222220897675	1.22222220897675	0.152777776122093	0.2734375	0.134548604488373	0.618555545806885	0.0209887530654669	Plot37	2018	15	2.409718662	57.5	Bushland
49	100	157	336	210	2900	948	361	0.865000009536743	0.927999973297119	3.67417025566101	0.222222223877907	1.55555558204651	0.333333343267441	0.0920138880610466	0.302083343267441	0.0703125	0.870666682720184	0.0209105238318443	Plot39	2018	12	2.409718662	41.5	Cropland
50	396	505	750	906	1815	2078	1395	0.333999991416931	0.500999987125397	3.53749179840088	0.444444447755814	1.44444441795349	0.777777791023254	0.20833332836628	0.2265625	0.15364582836628	0.399777770042419	0.0418502613902092	Plot41	2018	9	1.794144213	69.4	Woodland
51	120	172	301	218	2571	933	398	0.843999981880188	0.915000021457672	2.24699831008911	0.444444447755814	3.33333325386047	0.555555582046509	0.0902777761220932	0.265625	0.0703125	0.868555545806885	0.0101994005963206	Plot36_Plot2012ISITR09_F02_B01	2015	12	3.41	67.6	Forest	Coastal Forest
52	87	130	264	156	2107	677	254	0.861999988555908	0.925999999046326	NA	0.222222223877907	4.33333349227905	1	0.0902777761220932	0.3046875	0.0720486119389534	0.873000025749207	0.0104043260216713	Plot37_Plot2012ISITR08_F02_B03	2015	12	3.18	83.9	Forest	Coastal Forest
53	94	147	294	176	2565	827	320	0.871999979019165	0.930999994277954	3.65018081665039	0	2	0.555555582046509	0.09375	0.291666656732559	0.0737847238779068	0.871666669845581	0.00906917825341225	Plot38_Plot2012ISITR07_F02_B02	2015	12	3.74	81.9	Forest	Costal Forest
54	105	164	343	222	3000	1122	424	0.861999988555908	0.925999999046326	2.83755254745483	0.111111111938953	1.44444441795349	0.222222223877907	0.0946180522441864	0.315104156732559	0.0833333358168602	0.865222215652466	0.00754615431651473	Plot39_Plot2012ISITR10_F01_B03	2015	12	3.21	74.8	Forest	Coastal Forest
55	73	142	324	183	2508	868	341	0.864000022411346	0.926999986171722	2.97655868530273	0.111111111938953	1.22222220897675	0.333333343267441	0.0928819477558136	0.271701395511627	0.0720486119389534	0.862666666507721	0.00694622192531824	Plot40_Plot2012ISITR11_F01_B02	2015	12	3.03	88.5	Forest	Coastal Forest
56	103	171	367	233	3282	1238	488	0.866999983787537	0.929000020027161	NA	0	1.55555558204651	0.333333343267441	0.09375	0.328125	0.0894097238779068	0.872111082077026	0.00859424844384193	Plot41_Plot2012ISITT12_F01_B01	2015	12	2.97	76.3	Forest	Coastal Forest
57	64	130	323	199	2867	944	381	0.870000004768372	0.930999994277954	1.77525389194489	0.111111111938953	1.55555558204651	0.333333343267441	0.0928819477558136	0.265625	0.0737847238779068	0.843222200870514	0.0180470068007708	Plot42_Plot2012ISITR03_F04_B01	2015	12	3.76	89.2	Forest	Coastal Forest
58	111	161	372	245	3128	1125	437	0.855000019073486	0.921999990940094	2.84732604026794	0	2	0.111111111938953	0.09375	0.307291656732559	0.0789930522441864	0.858111083507538	0.0130234826356173	Plot43_Plot2012ISITR01_F04_B02	2015	12	2.75	77.6	Forest	Coastal Forest
59	105	160	371	211	3368	1131	429	0.882000029087067	0.936999976634979	5.60364007949829	0	2.11111116409302	0.666666686534882	0.09375	0.348090291023254	0.0868055522441864	0.876111090183258	0.00613278988748789	Plot44_Plot2012ISITR02_F04_B03	2015	12	4.25	71	Forest	Coastal Forest
60	80	146	289	180	2942	886	352	0.884999990463257	0.939000010490417	4.61627006530762	0	1.33333337306976	0.666666686534882	0.09375	0.315972208976746	0.0815972238779068	0.877888917922974	0.00637268461287022	Plot45_Plot2012ISITR04_F03_B01	2015	12	3.38	77	Forest	Coastal Forest
61	92	142	330	203	2962	959	363	0.871999979019165	0.930999994277954	3.13467574119568	0.111111111938953	1.11111116409302	0.222222223877907	0.0928819477558136	0.288194447755814	0.0746527761220932	0.860000014305115	0.0141509715467691	Plot46_Plot2012ISITR06_F03_B03	2015	12	3.68	81.2	Forest	Coastal Forest
62	102	163	388	210	3543	1111	420	0.888000011444092	0.940999984741211	1.89409780502319	0.111111111938953	2.33333325386047	0.666666686534882	0.0928819477558136	0.356770843267441	0.0815972238779068	0.885555565357208	0.00694822100922465	Plot47_Plot2012ISITR05_F03_B02	2015	12	5.18	89.4	Forest	Coastal Forest
63	117	175	340	235	2551	1080	459	0.830999970436096	0.907999992370605	3.60814690589905	0.222222223877907	2	0.444444447755814	0.0954861119389534	0.286458343267441	0.0798611119389534	0.837888896465302	0.0203742757439613	Plot48_Plot2012ISITR03_F05_B02	2015	12	3.19	66.1	Forest	Costal Forest
64	136	190	371	212	2926	973	389	0.865000009536743	0.927999973297119	1.46711480617523	0	2	0.666666686534882	0.09375	0.274305552244186	0.0694444477558136	0.859666645526886	0.0151904579252005	Plot1_Plot2011SokForTre22	2015	12	4.23	80	Forest	Coastal Forest 13-15 m high
65	148	203	361	229	3037	1152	448	0.860000014305115	0.925000011920929	1.81598103046417	0	1.77777779102325	0.333333343267441	0.09375	0.322916656732559	0.0807291641831398	0.860111117362976	0.00961046852171421	Plot2_Plot2011SokForTre23	2015	12	3.72	78.4	Forest	Coastal Forest 13-15 m high
66	176	220	386	243	2944	978	380	0.84799998998642	0.916999995708466	4.85408592224121	0	2	0.444444447755814	0.09375	0.303819447755814	0.0746527761220932	0.845000028610229	0.00793725438416004	Plot3_Plot2011SokForTre25	2015	12	3.73	74	Forest	Coastal Forest 16-17 m high
67	237	263	393	241	3006	931	344	0.851999998092651	0.920000016689301	5.97164440155029	0.333333343267441	1.88888883590698	0.444444447755814	0.0963541641831398	0.322048604488373	0.0729166641831398	0.854222238063812	0.0093244006857276	Plot4_Plot2012SokTr01-F02-B02	2015	12	3.55	77.7	Forest	Coastal Forest
68	277	288	409	269	2870	1092	429	0.828999996185303	0.906000018119812	1.95490729808807	0.444444447755814	1.66666662693024	0.444444447755814	0.100694447755814	0.283854156732559	0.0746527761220932	0.829222202301025	0.0136727625504136	Plot5_Plot2012SokTr03-F02-B03	2015	12	3.66	82.4	Forest	Coastal Forest
69	212	243	352	214	3484	1288	511	0.88400000333786	0.939000010490417	6.41708707809448	0	0.555555582046509	0	0.09375	0.356770843267441	0.09375	0.887777805328369	0.0043237074278295	Plot_Transect_A1	2015	13	1.82	49	Forest	Natural Acacia Stand as spontaneous regeneration patch up to 15 m high
70	177	218	384	237	3407	1298	519	0.870000004768372	0.930000007152557	7.00165843963623	0	0.666666686534882	0.222222223877907	0.09375	0.350694447755814	0.0920138880610466	0.87111109495163	0.00284800119698048	Plot_Transect_A2	2015	12	1.92	34.3	Forest	Natural Acacia Stand as spontaneous regeneration patch up to 15 m high
71	321	331	499	316	3741	1548	665	0.843999981880188	0.916000008583069	4.9305305480957	0.222222223877907	2	0.666666686534882	0.105902776122093	0.342013895511627	0.0902777761220932	0.845111131668091	0.012888410128653	Plot6_Plot2011SokForTre12	2015	12	3.5	75.6	Forest	Coastal Forest up to 16 m high
72	141	180	348	219	3503	1099	447	0.882000029087067	0.936999976634979	4.76377487182617	0.111111111938953	1.88888883590698	0.444444447755814	0.0928819477558136	0.344618052244186	0.0833333358168602	0.881222248077393	0.00607819436118007	Plot7_Plot2011SokForTre14	2015	12	3.59	75.1	Forest	Coastal Forests 18 - 20 m high
73	125	167	377	230	3365	1023	399	0.871999979019165	0.931999981403351	NA	0	1.33333337306976	0.333333343267441	0.09375	0.352430552244186	0.0807291641831398	0.877222239971161	0.00906611513346434	Plot8_Plot2011SokForTre01	2015	12	3.9	69.4	Forest	Coastal Forest
74	132	170	248	166	1258	476	189	0.767000019550323	0.867999970912933	NA	0.222222223877907	1.77777779102325	0.444444447755814	0.0902777761220932	0.173611104488373	0.0520833320915699	0.762666642665863	0.0505643151700497	Plot49_Plot2012SOKTR02_F02_B01	2015	12	3.71	81.9	Forest	Coastal Forest
75	43	131	259	154	2226	638	263	0.870999991893768	0.930999994277954	1.30872094631195	0.333333343267441	3	0.555555582046509	0.0894097238779068	0.2734375	0.0668402761220932	0.861888885498047	0.0150369917973876	Plot50_Plot2011SOKForTre_04	2015	12	4.74	82	Forest	Coastal Forest
76	87	140	270	164	2404	913	383	0.871999979019165	0.931999981403351	2.34101700782776	0.777777791023254	2.44444441795349	1.33333337306976	0.0998263880610466	0.282986104488373	0.0868055522441864	0.854333341121674	0.0178044941276312	Plot1	2018	12	2.265017143	65.2	Forest
77	108	163	357	250	3169	1223	505	0.853999972343445	0.921000003814697	NA	0	1	0.555555582046509	0.09375	0.313368052244186	0.0859375	0.861222207546234	0.00871461071074009	PlotR1	2018	12	2.477802175	65.5	Forest
78	117	163	348	226	3354	1202	458	0.874000012874603	0.933000028133392	4.70789432525635	0	0.888888895511627	0.222222223877907	0.09375	0.340277791023254	0.0902777761220932	0.876999974250793	0.00444409716874361	PlotR2	2018	10	2.041119816	56	Forest
79	136	209	430	289	2806	1288	609	0.813000023365021	0.897000014781952	6.80776739120483	1.77777779102325	1.22222220897675	2	0.125	0.327256947755814	0.121527776122093	0.795111119747162	0.0750956833362579	Plot3	2018	14	4.276859268	84.8	Forest
80	235	301	574	550	3335	2186	1040	0.717000007629395	0.834999978542328	3.2098445892334	2	1.55555558204651	2.33333325386047	0.126736104488373	0.338541656732559	0.125868052244186	0.772555530071259	0.0550388768315315	Plot4	2018	12	0.920341922	21.6	Forest
81	110	156	322	203	2857	1221	525	0.866999983787537	0.929000020027161	2.35978174209595	1.22222220897675	0.555555582046509	0.777777791023254	0.118923611938953	0.301215291023254	0.110243052244186	0.816222250461578	0.059818010777235	Plot6	2018	13	4.966194401	82.8	Forest
82	162	254	528	456	2895	1687	842	0.727999985218048	0.842000007629395	2.8128068447113	0.888888895511627	1.22222220897675	0.777777791023254	0.131944447755814	0.297743052244186	0.118923611938953	0.763222217559814	0.0686071738600731	Plot7	2018	11	4.016781488	64.2	Forest
83	138	166	309	220	2710	1094	461	0.850000023841858	0.919000029563904	4.87003660202026	0.444444447755814	1.55555558204651	0.444444447755814	0.10416666418314	0.28125	0.0902777761220932	0.808444440364838	0.0473236478865147	Plot21	2018	16	4.98330842	80.9	Forest
84	138	166	309	220	2710	1094	461	0.850000023841858	0.919000029563904	4.87003660202026	0.444444447755814	1.55555558204651	0.444444447755814	0.10416666418314	0.28125	0.0902777761220932	0.808444440364838	0.0473236478865147	Plot22	2018	13	2.805351175	90.1	Forest
85	108	145	295	208	2252	1013	464	0.830999970436096	0.907999992370605	3.01622533798218	0.888888895511627	1.88888883590698	0.666666686534882	0.09375	0.245659723877907	0.0763888880610466	0.810555577278137	0.0704061612486839	Plot24	2018	17	4.04648292	85.1	Forest
86	108	145	295	208	2252	1013	464	0.830999970436096	0.907999992370605	3.01622533798218	0.888888895511627	1.88888883590698	0.666666686534882	0.09375	0.245659723877907	0.0763888880610466	0.810555577278137	0.0704061612486839	Plot25	2018	14	3.404098441	65.2	Forest
87	173	238	450	341	2179	1449	754	0.728999972343445	0.842999994754791	3.7867124080658	1.22222220897675	1.88888883590698	1.44444441795349	0.131076395511627	0.254340291023254	0.1171875	0.715333342552185	0.07054253667593	Plot27	2018	14	4.112596873	88.5	Forest
88	173	238	450	341	2179	1449	754	0.728999972343445	0.842999994754791	3.7867124080658	1.22222220897675	1.88888883590698	1.44444441795349	0.131076395511627	0.254340291023254	0.1171875	0.715333342552185	0.07054253667593	Plot28	2018	16	3.108094847	65.9	Forest
89	172	193	295	213	2171	1065	458	0.820999979972839	0.90200001001358	2.43642807006836	0.111111111938953	1.33333337306976	0.333333343267441	0.0998263880610466	0.260416656732559	0.0894097238779068	0.819666683673859	0.0325768329203129	Plot30	2018	15	4.504101525	84.9	Forest
90	211	229	387	271	2849	1299	596	0.825999975204468	0.904999971389771	2.66860961914062	0.222222223877907	1.77777779102325	0.444444447755814	0.107638888061047	0.267361104488373	0.0972222238779068	0.790333330631256	0.0358573570847511	Plot31	2018	14	3.211026136	81	Forest
91	113	171	376	227	2574	1047	427	0.837999999523163	0.912000000476837	NA	0	1.66666662693024	0.555555582046509	0.09375	0.24739582836628	0.0720486119389534	0.839555561542511	0.00604382157325745	Plot9_Plot2012UMTR04_F01_EXT	2015	12	2.72	68.8	Forest	Coastal Forest up to 10 m high
92	89	132	285	189	2140	806	329	0.837999999523163	0.912000000476837	NA	0	1	0.111111111938953	0.09375	0.23697917163372	0.0633680522441864	0.845000028610229	0.0127082653343678	Plot10_Plot2012UMTr01_F01_B02	2015	12	3.79	75.7	Forest	Coastal Forests 10-15 m high
93	71	124	297	165	2219	810	321	0.861999988555908	0.925999999046326	3.14336585998535	0.888888895511627	4.33333349227905	0.888888895511627	0.0954861119389534	0.191840276122093	0.0607638880610466	0.842222213745117	0.0348094031214714	Plot11_Plot2012UMTR01_F01_B03	2015	12	2.98	64.2	Forest	Coastal Forest 10 - 15 m high
94	101	148	304	187	2635	1024	387	0.866999983787537	0.929000020027161	3.48209261894226	0	2.22222232818604	0.222222223877907	0.09375	0.302083343267441	0.0798611119389534	0.877444446086884	0.00884747318923473	Plot12_Plot2012UMTR02_F01_B01	2015	12	3.81	81	Forest	Coastal Forest 14 - 16 m high
95	113	160	303	186	2568	959	389	0.865000009536743	0.927999973297119	3.65961074829102	0	1.66666662693024	0.444444447755814	0.09375	0.256076395511627	0.0729166641831398	0.858222246170044	0.0100595448166132	Plot13	2015	12	3.55	82.5	Forest	Coastal Forest more than 150 m to edge with dense edge growth
96	93	143	328	192	2614	893	356	0.862999975681305	0.926999986171722	2.16827368736267	0.333333343267441	1.88888883590698	0.444444447755814	0.0894097238779068	0.2578125	0.0677083358168602	0.861111104488373	0.0110842734575272	Plot2	2018	12	2.275079187	57	Forest
97	141	187	386	247	3123	1136	469	0.852999985218048	0.921000003814697	5.46482849121094	0.555555582046509	2.55555558204651	0.444444447755814	0.0980902761220932	0.332465291023254	0.0885416641831398	0.866666674613953	0.0142741026356816	Plot9	2018	13	5.052466796	89.4	Forest
98	117	172	338	212	3073	1210	461	0.870999991893768	0.930999994277954	NA	0.111111111938953	2.11111116409302	0.333333343267441	0.0946180522441864	0.346354156732559	0.0894097238779068	0.874111115932465	0.00693621719256043	Plot10	2018	14	5.031887343	60.9	Forest
99	131	190	366	235	3301	1054	390	0.866999983787537	0.929000020027161	2.57426404953003	0.333333343267441	1.33333337306976	0.555555582046509	0.0963541641831398	0.34375	0.0876736119389534	0.860222220420837	0.015172160230577	Plot11	2018	14	4.783456593	76	Plantation_Broad
100	177	207	344	216	3041	1214	492	0.866999983787537	0.929000020027161	5.72819662094116	0.222222223877907	1.33333337306976	0.333333343267441	0.0954861119389534	0.324652791023254	0.0963541641831398	0.863555550575256	0.0150923086330295	Plot12	2018	16	3.874432412	86.4	Forest
101	92	123	222	131	1938	690	244	0.873000025749207	0.931999981403351	2.80579614639282	0.333333343267441	2.22222232818604	0.444444447755814	0.0876736119389534	0.277777791023254	0.0711805522441864	0.876222193241119	0.00589019898325205	Plot13	2018	16	4.918144256	78.7	Forest
102	92	123	222	131	1938	690	244	0.873000025749207	0.931999981403351	2.80579614639282	0.333333343267441	2.22222232818604	0.444444447755814	0.0876736119389534	0.277777791023254	0.0711805522441864	0.876222193241119	0.00589019898325205	Plot14	2018	16	3.590783947	65.7	Plantation_Broad
103	151	179	301	190	3256	1140	463	0.889999985694885	0.941999971866608	3.24576163291931	0	1.77777779102325	0.444444447755814	0.0920138880610466	0.326388895511627	0.0833333358168602	0.881333351135254	0.0100995050743222	Plot15	2018	13	5.432726748	81.6	Forest
104	109	139	283	171	3025	973	393	0.89300000667572	0.943000018596649	3.73933339118958	0.111111111938953	2.11111116409302	0.555555582046509	0.0894097238779068	0.322048604488373	0.0772569477558136	0.888666689395905	0.00880340859293938	Plot16	2018	14	4.276535064	84.8	Forest
105	83	120	250	157	2538	830	275	0.883000016212463	0.938000023365021	2.2055675983429	0.222222223877907	1.66666662693024	0.222222223877907	0.0850694477558136	0.311631947755814	0.0694444477558136	0.897555530071259	0.013314570300281	Plot17	2018	16	2.695909776	48.9	Plantation_Broad
106	107	153	293	184	2788	901	422	0.875999987125397	0.934000015258789	4.15679454803467	0.111111111938953	1.11111116409302	0.222222223877907	0.0946180522441864	0.300347208976746	0.078125	0.87155556678772	0.0166666675359011	Plot18	2018	14	4.628686099	94	Forest
107	107	153	293	184	2788	901	422	0.875999987125397	0.934000015258789	4.15679454803467	0.111111111938953	1.11111116409302	0.222222223877907	0.0946180522441864	0.300347208976746	0.078125	0.87155556678772	0.0166666675359011	Plot19	2018	16	3.169770932	66.7	Forest
108	75	130	248	166	2815	869	310	0.888999998569489	0.940999984741211	1.97591841220856	0.333333343267441	1.22222220897675	0.555555582046509	0.0894097238779068	0.309895843267441	0.0737847238779068	0.885333359241486	0.0294660814106464	Plot20	2018	14	2.600591537	58.1	Plantation_Broad
109	156	212	410	277	3754	1433	516	0.862999975681305	0.925999999046326	4.00287199020386	0.333333343267441	2.22222232818604	0.222222223877907	0.103298611938953	0.375	0.0972222238779068	0.872111082077026	0.0123434644192457	PlotR3	2018	12	5.723991646	94.1	Forest
