# Supplementary material for: Forest floor temperature and greenness link significantly to canopy attributes in South Africa’s fragmented coastal forests
Source: PeerJ. 2019 Jan 10;7:e6190. doi: 10.7717/peerj.6190 (PMC6330204; doi:10.7717/peerj.6190)
Supplement: Supplemental Information 4 — The table details the time of recording, the location of recording (plot name, geographic coordinates), the mean values for key habitat attributes and temperature recordings acquired by the weather station nearest to the plot between 9 am and 3 pm during the day of measurement. [file peerj-07-6190-s004.xlsx]

## Sheet: Data
PlotID	Habitat	Transect	ndvi_ground	ndvi_up	FCover	thermal_ground	LAI	Plot_Type	SiteID	GPS	Latitude_Geo	Longitude_Geo	Elevation	Year	Month	Day	SoilT	AirT	Thermal	T_h_09	T_h_10	T_h_11	T_h_12	T_h_13	T_h_14	T_h_15	T_Station	T_Station_Diff	Weather_Station	Time
Plot3	Forest	T01	0.816835	0.735074	84.7857	22.1514	4.27686	Habitat_Quality	Enseleni Nature Reserve	679	-28.6959	31.9958	21.515	2018	4	11	20	20	1	20	19.5	23.9	23.6	23.2	23.3	24	23.6	4.4	Mtunzini	12:23:00
Plot4	Edge	T01	0.638406	0.168701	21.575	23.816	0.920342	Habitat_Quality	Enseleni Nature Reserve	681	-28.6961	31.9958	33.051	2018	4	11			1	20	19.5	23.9	23.6	23.2	23.3	24	23.2	4.4	Mtunzini	12:51:00
Plot5	Grassland	T01	0.645794	-1	0	33.095	0	Habitat_Quality	Enseleni Nature Reserve	684	-28.6961	31.9959	34.973	2018	4	11			1	20	19.5	23.9	23.6	23.2	23.3	24	23.2	4.4	Mtunzini	13:05:00
Plot6	Forest	T02	NA	0.689422	82.7846	21.0204	4.96619	Habitat_Quality	Enseleni Nature Reserve	685	-28.6934	31.9978	52.277	2018	4	11	20	23	1	20	19.5	23.9	23.6	23.2	23.3	24	24	4.4	Mtunzini	14:46:00
Plot7	Edge	T02	0.0320925	0.087661	64.2	21.5604	4.01678	Habitat_Quality	Enseleni Nature Reserve	688	-28.6935	31.998	52.998	2018	4	11			1	20	19.5	23.9	23.6	23.2	23.3	24	24	4.4	Mtunzini	15:12:00
Plot9	Forest	T03	NA	0.24044	89.4	20.3929	5.05247	Habitat_Quality	Commercial Plantation	691	-28.9765	31.7448	7.095	2018	4	12	18.5	28	1	22.3	22.7	24.7	24.8	26.2	25.8	25.6	22.3	3.5	Mtunzini	09:09:00
Plot10	Edge	T03	0.106691	-0.0503431	60.9571	23.1439	5.03189	Habitat_Quality	Commercial Plantation	692	-28.977	31.7427	44.827	2018	4	12			1	22.3	22.7	24.7	24.8	26.2	25.8	25.6	22.7	3.5	Mtunzini	09:44:00
Plot11	Plantation	T03	NA	-0.0310671	75.9857	21.702	4.78346	Habitat_Quality	Commercial Plantation	693	-28.9769	31.7426	17.189	2018	4	12	19.5	28	1	22.3	22.7	24.7	24.8	26.2	25.8	25.6	22.7	3.5	Mtunzini	10:01:00
Plot12	Forest	T04	NA	0.266845	86.3563	21.926	3.87443	Habitat_Quality	Commercial Plantation	694	-28.98	31.737	24.159	2018	4	12	20	21	1	22.3	22.7	24.7	24.8	26.2	25.8	25.6	24.7	3.5	Mtunzini	10:50:00
Plot13	Edge	T04	0.170997	0.117711	78.6625	23.1346	4.91814	Habitat_Quality	Commercial Plantation	695	-28.9796	31.7377	23.918	2018	4	12	21		1	22.3	22.7	24.7	24.8	26.2	25.8	25.6	24.7	3.5	Mtunzini	11:19:00
Plot14	Plantation	T04	0.62972	0.584995	65.6937	23.9574	3.59078	Habitat_Quality	Commercial Plantation	696	-28.9797	31.7379	16.949	2018	4	12			1	22.3	22.7	24.7	24.8	26.2	25.8	25.6	24.8	3.5	Mtunzini	11:36:00
Plot15	Forest	T05	NA	0.167802	81.6462	22.0839	5.43273	Habitat_Quality	Commercial Plantation	697	-28.8798	31.8576	78.713	2018	4	12	21	26	1	22.3	22.7	24.7	24.8	26.2	25.8	25.6	26.2	3.5	Mtunzini	12:55:00
Plot16	Edge	T05	0.0841439	0.141665	84.7643	22.9876	4.27654	Habitat_Quality	Commercial Plantation	698	-28.8798	31.8578	73.906	2018	4	12	21	24	1	22.3	22.7	24.7	24.8	26.2	25.8	25.6	26.2	3.5	Mtunzini	13:09:00
Plot17	Plantation	T05	0.307801	-0.29843	48.8625	25.0461	2.69591	Habitat_Quality	Commercial Plantation	699	-28.8795	31.8579	71.744	2018	4	12	21	26	1	22.3	22.7	24.7	24.8	26.2	25.8	25.6	26.2	3.5	Mtunzini	13:25:00
Plot18	Forest	T06	0.0799349	0.238353	94.0286	21.739	4.62869	Habitat_Quality	Commercial Plantation	701	-28.8789	31.8556	90.008	2018	4	12	21	26	1	22.3	22.7	24.7	24.8	26.2	25.8	25.6	25.8	3.5	Mtunzini	13:47:00
Plot19	Edge	T06	0.301109	0.0987523	66.7125	23.9704	3.16977	Habitat_Quality	Commercial Plantation	702	-28.8787	31.8558	62.611	2018	4	12	22.5	26	1	22.3	22.7	24.7	24.8	26.2	25.8	25.6	25.8	3.5	Mtunzini	14:04:00
Plot20	Plantation	T06	0.329468	-0.21792	58.1071	23.5641	2.60059	Habitat_Quality	Commercial Plantation	703	-28.8785	31.856	61.41	2018	4	12	22	28	1	22.3	22.7	24.7	24.8	26.2	25.8	25.6	25.8	3.5	Mtunzini	14:16:00
Plot21	Forest	T07	NA	-0.293875	80.8625	19.514	4.98331	Habitat_Quality	Ngoye	704	-28.8509	31.6582	430.793	2018	4	13	19	22	1	25.3	27	28.6	30.6	31.3	32.1	31	23.6	4.3	Mtunzini	08:21:00
Plot22	Edge	T07	-0.0430371	0.0546806	90.0769	20.7648	2.80535	Habitat_Quality	Ngoye	705	-28.8508	31.6583	431.274	2018	4	13	18	22	1	25.3	27	28.6	30.6	31.3	32.1	31	25.3	4.3	Mtunzini	08:42:00
Plot23	Grassland	T07	0.787041	-1	0	22.0293	0	Habitat_Quality	Ngoye	706	-28.8507	31.6584	432.235	2018	4	13	21	23	1	25.3	27	28.6	30.6	31.3	32.1	31	25.3	4.3	Mtunzini	08:56:00
Plot24	Forest	T08	-0.325123	-0.00978874	85.1176	20.768	4.04648	Habitat_Quality	Ngoye	707	-28.8513	31.6591	429.111	2018	4	13	18	23	1	25.3	27	28.6	30.6	31.3	32.1	31	25.3	4.3	Mtunzini	09:21:00
Plot25	Edge	T08	0.172155	0.293123	65.1571	21.5741	3.4041	Habitat_Quality	Ngoye	708	-28.8512	31.6592	425.266	2018	4	13	19	26.5	1	25.3	27	28.6	30.6	31.3	32.1	31	27	4.3	Mtunzini	09:42:00
Plot26	Grassland	T08	-0.26582	-1	0	25.469	0	Habitat_Quality	Ngoye	709	-28.8509	31.6591	431.274	2018	4	13	20.5	27	1	25.3	27	28.6	30.6	31.3	32.1	31	27	4.3	Mtunzini	09:55:00
Plot27	Forest	T09	-0.10824	-0.00693049	88.4786	21.6807	4.1126	Habitat_Quality	Ngoye	710	-28.8515	31.6559	442.81	2018	4	13	21	26.5	1	25.3	27	28.6	30.6	31.3	32.1	31	28.6	4.3	Mtunzini	10:39:00
Plot28	Edge	T09	0.367704	0.424103	65.9313	23.6086	3.10809	Habitat_Quality	Ngoye	711	-28.8514	31.6559	446.174	2018	4	13	22	26	1	25.3	27	28.6	30.6	31.3	32.1	31	28.6	4.3	Mtunzini	10:57:00
Plot29	Grassland	T09	0.798102	-1	0	27.3632	0	Habitat_Quality	Ngoye	712	-28.8512	31.6558	443.29	2018	4	13	21	29.5	1	25.3	27	28.6	30.6	31.3	32.1	31	28.6	4.3	Mtunzini	11:09:00
Plot30	Forest	T10	0.0378054	0.18135	84.9333	23.435	4.5041	Habitat_Quality	Ngoye	713	-28.8533	31.6548	449.058	2018	4	13	23	28	1	25.3	27	28.6	30.6	31.3	32.1	31	30.6	4.3	Mtunzini	11:48:00
Plot31	Edge	T10	0.0546729	-0.239301	80.9643	26.1311	3.21103	Habitat_Quality	Ngoye	714	-28.8532	31.6549	442.329	2018	4	13	22	28	1	25.3	27	28.6	30.6	31.3	32.1	31	30.6	4.3	Mtunzini	12:07:00
Plot32	Grassland	T10	0.718521	-1	0	28.5965	0	Habitat_Quality	Ngoye	715	-28.8529	31.6553	449.058	2018	4	13	24	31	1	25.3	27	28.6	30.6	31.3	32.1	31	30.6	4.3	Mtunzini	12:21:00
Plot33	Grassland	T11	0.510879	-1	0	29.6275	0	Habitat_Quality	Sodwana Bay	756	-27.5171	32.6664	9.979	2018	4	15	26	29.5	1	22.9	25.6	24.3	24.5	23.2	26.1	24.5	25.6	2.4	Charters Creek	10:16:00
Plot34	Forest	T11	0.535163	0.168934	67.8231	24.4317	3.61839	Habitat_Quality	Sodwana Bay	751	-27.5157	32.6672	21.275	2018	4	15	24.5	29.5	1	22.9	25.6	24.3	24.5	23.2	26.1	24.5	22.9	2.4	Charters Creek	08:46:00
Plot35	Forest	T11	0.0446311	-0.0637852	80.4214	24.0176	2.87004	Habitat_Quality	Sodwana Bay	753	-27.5159	32.6674	5.173	2018	4	15	23	30	1	22.9	25.6	24.3	24.5	23.2	26.1	24.5	22.9	2.4	Charters Creek	09:14:00
Plot36	Edge	T11	0.730512	0.342102	35.84	26.0364	1.92167	Habitat_Quality	Sodwana Bay	754	-27.5157	32.6669	15.507	2018	4	15	24	28	1	22.9	25.6	24.3	24.5	23.2	26.1	24.5	25.6	2.4	Charters Creek	09:30:00
Plot37	Bush	T11	0.80557	0.480341	57.5067	26.5273	2.40972	Habitat_Quality	Sodwana Bay	755	-27.5171	32.6663	9.018	2018	4	15	24	28.5	1	22.9	25.6	24.3	24.5	23.2	26.1	24.5	25.6	2.4	Charters Creek	10:00:00

## Sheet: Metadata
PlotID	Name of plot sampled
Habitat	Habitat type
Transect	Name of transect sampled
ndvi_ground	Mean value of canopy vegetation greenness derived for plot
ndvi_up	Mean value of ground vegetation greenness derived for plot
FCover	Mean value of fractional vegetation cover derived for plot
thermal_ground	Mean value of thermal ground derived for plot
LAI	Estimate of true leaf area index derived for plot
Plot_Type	Type of plot
SiteID
GPS	Number of GPS point on device
Latitude_Geo	Geographic Latitude WGS84
Longitude_Geo	Geographic Longitude WGS85
Elevation	Elevation in meter above sea level
Year	Year of sampling
Month	Month of sampling
Day	Day of sampling
SoilT	Soil temperature measurement at plot
AirT	Air temperature measurement at plot
Thermal	Did ground surface temperature get measured: yes = 1, 0 = NO
T_h_09	Weather station temperature recording at 9am
T_h_10	Weather station temperature recording at 10am
T_h_11	Weather station temperature recording at 11am
T_h_12	Weather station temperature recording at 12am
T_h_13	Weather station temperature recording at 1pm
T_h_14	Weather station temperature recording at 2pm
T_h_15	Weather station temperature recording at 3pm
T_Station	Temperature according to weather station during measurement at station closest to plot
T_Station_Diff	Temperature maximum difference between 10 am and 2 pm that day as recorded by weather station
Weather_Station	Name of weather station
Time	Time of measurement in the plot.
