# Supplementary material for: Forest floor temperature and greenness link significantly to canopy attributes in South Africa’s fragmented coastal forests
Source: PeerJ. 2019 Jan 10;7:e6190. doi: 10.7717/peerj.6190 (PMC6330204; doi:10.7717/peerj.6190)
Supplement: Supplemental Information 6 [file peerj-07-6190-s006.csv]

ID	PlotID	Plot_Type	SiteID	GPS	Latitude_Geo	Longitude_Geo	Elevation	Transect	Year	Month	Day	SoilT	AirT	NDVI_Ground	NDVI_Sky	Hemis	Thermal	NDVI_Leaf	NDVI_Side	Sensor notes	NDVI calibration	Vegetation_Type	Biome	PlotPic	SampleType	SampleDim	Notes
1	Plot1	Habitat_Quality	Ongoye	647	-28.84460684	31.74043344	289		2018	4	10			0	0	1	0				0	Coastal scarp forest	Forest	0	Plot	0.04
2	Plot2	Habitat_Quality	Ongoye	667	-28.95780713	31.77163742	30.407		2018	4	10			1	1	1	1	0	0		1	Coastal scarp forest	Forest	1	Plot	0.04
3	PlotR1	Habitat_Quality	Ongoye	649	-28.84617308	31.73822338	294.287		2018	4	10			0	0	1	0				0	Coastal scarp forest	Forest	1	Random	0.04
4	PlotR2	Habitat_Quality	Umlalazi	654	-28.84832019	31.73842128	274.34		2018	4	10			1	1	1	0	0	0		1	Coastal lowland forest	Forest	1	Random	0.04
5	Plot3	Habitat_Quality	Enseleni Nature Reserve	679	-28.69587215	31.9958431	21.515	T01	2018	4	11	20	20	1	1	1	1	0	0		1	Coastal lowland forest	Forest	1	Plot	0.04
6	Plot4	Habitat_Quality	Enseleni Nature Reserve	681	-28.69605353	31.99584587	33.051	T01	2018	4	11			1	1	1	1	0	0		1	Coastal lowland forest edge	Edge	1	Plot	0.04
7	Plot5	Habitat_Quality	Enseleni Nature Reserve	684	-28.69614649	31.99589365	34.973	T01	2018	4	11			1	0	0	1				1	Natural grassland	Grassland	0	Plot	0.04
8	Plot6	Habitat_Quality	Enseleni Nature Reserve	685	-28.69339563	31.99777186	52.277	T02	2018	4	11	20	23	1	1	1	1	0	0		1	Coastal lowland forest	Forest	1	Plot	0.04
9	Plot7	Habitat_Quality	Enseleni Nature Reserve	688	-28.69346327	31.99795777	52.998	T02	2018	4	11			1	1	1	1	0	0		1	Coastal lowland forest edge	Edge	1	Plot	0.04
10	Plot8	Habitat_Quality	Enseleni Nature Reserve	689	-28.69346394	31.99817	43.385	T02	2018	4	11			1	0	0	0				1	Natural grassland	Grassland	1	Plot	0.04
11	Plot9	Habitat_Quality	Commercial Plantation	691	-28.97647958	31.74475489	7.095	T03	2018	4	12	18.5	28	1	1	1	1	0	0		1	Coastal lowland forest	Forest	1	Plot	0.04
12	Plot10	Habitat_Quality	Commercial Plantation	692	-28.97701568	31.74273276	44.827	T03	2018	4	12			1	1	1	1	0	0		1	Coastal lowland forest edge	Edge	1	Plot	0.04
13	Plot11	Habitat_Quality	Commercial Plantation	693	-28.97694594	31.74255716	17.189	T03	2018	4	12	19.5	28	1	1	1	1	0	0		1	Eucalyptus plantation	Plantation	1	Plot	0.04	Thermal data might be dodgy as had to many pics
14	Plot12	Habitat_Quality	Commercial Plantation	694	-28.97996092	31.73701865	24.159	T04	2018	4	12	20	21	1	1	1	1	0	0		1	Coastal lowland forest	Forest	1	Plot	0.04	NDVI got maybe confused as frist taken down then up in another full round
15	Plot13	Habitat_Quality	Commercial Plantation	695	-28.97964626	31.73773178	23.918	T04	2018	4	12	21		1	1	1	1	0	0		1	Coastal lowland forest edge	Edge	1	Plot	0.04
16	Plot14	Habitat_Quality	Commercial Plantation	696	-28.9797134	31.7379306	16.949	T04	2018	4	12			1	1	1	1	0	0		1	Eucalyptus plantation	Plantation	1	Plot	0.04
17	Plot15	Habitat_Quality	Commercial Plantation	697	-28.87982349	31.85755628	78.713	T05	2018	4	12	21	26	1	1	1	1	0	0		1	Coastal lowland forest swamp forest mix	Forest	1	Plot	0.04
18	Plot16	Habitat_Quality	Commercial Plantation	698	-28.8797613	31.85782803	73.906	T05	2018	4	12	21	24	1	1	1	1	0	0		1	Coastal lowland forest swamp forest mix edge	Edge	1	Plot	0.04
19	Plot17	Habitat_Quality	Commercial Plantation	699	-28.87946802	31.85791679	71.744	T05	2018	4	12	21	26	1	1	1	1	0	0		1	Eucalyptus plantation	Plantation	1	Plot	0.04
20	Plot18	Habitat_Quality	Commercial Plantation	701	-28.87887642	31.85557053	90.008	T06	2018	4	12	21	26	1	1	1	1	0	0		1	Coastal lowland forest swamp forest mix	Forest	1	Plot	0.04
21	Plot19	Habitat_Quality	Commercial Plantation	702	-28.87870895	31.85579089	62.611	T06	2018	4	12	22.5	26	1	1	1	1	0	0		1	Coastal lowland forest swamp forest mix edge	Edge	1	Plot	0.04
22	Plot20	Habitat_Quality	Commercial Plantation	703	-28.87853444	31.85597563	61.41	T06	2018	4	12	22	28	1	1	1	1	0	0		1	Eucalyptus plantation	Plantation	1	Plot	0.04
23	PlotR3	Habitat_Quality	Commercial Plantation	690	-28.97644697	31.74420119	18.631		2018	4	12			0	0	1	0				1	Swamp forest	Forest	1	Plot	0.04
24	Plot21	Habitat_Quality	Ngoye	704	-28.85091883	31.65821267	430.793	T07	2018	4	13	19	22	1	1	1	1	0	0		1	Scarp forest	Forest	1	Plot	0.04	some trees more than 20 m high and close to waterways and fairly close to edge
25	Plot22	Habitat_Quality	Ngoye	705	-28.85080333	31.65834619	431.274	T07	2018	4	13	18	22	1	1	1	1	0	0		1	Scarp forest edge	Edge	1	Plot	0.04
26	Plot23	Habitat_Quality	Ngoye	706	-28.85072002	31.65840386	432.235	T07	2018	4	13	21	23	1	0	0	1				1	Natural grassland	Grassland	1	Plot	0.04
27	Plot24	Habitat_Quality	Ngoye	707	-28.85133173	31.65912663	429.111	T08	2018	4	13	18	23	1	1	1	1	0	0		1	Scarp forest	Forest	1	Plot	0.04	trees arund 16 m on average and on slope
28	Plot25	Habitat_Quality	Ngoye	708	-28.85115009	31.65916208	425.266	T08	2018	4	13	19	26.5	1	1	1	1	0	0		1	Scarp forest edge	Edge	1	Plot	0.04
29	Plot26	Habitat_Quality	Ngoye	709	-28.8509454	31.65907659	431.274	T08	2018	4	13	20.5	27	1	0	0	1				1	Natural grassland	Grassland	1	Plot	0.04
30	Plot27	Habitat_Quality	Ngoye	710	-28.85145268	31.6558809	442.81	T09	2018	4	13	21	26.5	1	1	1	1	0	0		1	Scarp forest	Forest	1	Plot	0.04
31	Plot28	Habitat_Quality	Ngoye	711	-28.85137313	31.65589096	446.174	T09	2018	4	13	22	26	1	1	1	1	0	0		1	Scarp forest edge	Edge	1	Plot	0.04
32	Plot29	Habitat_Quality	Ngoye	712	-28.85123148	31.65578728	443.29	T09	2018	4	13	21	29.5	1	0	0	1				1	Natural grassland	Grassland	1	Plot	0.04
33	Plot30	Habitat_Quality	Ngoye	713	-28.85327147	31.65483753	449.058	T10	2018	4	13	23	28	1	1	1	1	0	0		1	Scarp forest	Forest	1	Plot	0.04
34	Plot31	Habitat_Quality	Ngoye	714	-28.85315261	31.65491053	442.329	T10	2018	4	13	22	28	1	1	1	1	0	0		1	Scarp forest edge	Edge	1	Plot	0.04
35	Plot32	Habitat_Quality	Ngoye	715	-28.85287685	31.65525687	449.058	T10	2018	4	13	24	31	1	0	0	1				1	Natural grassland	Grassland	1	Plot	0.04
36	Plot33	Habitat_Quality	Sodwana Bay	756	-27.51711312	32.66635437	9.979	T11	2018	4	15	26	29.5	1	0	0	1				1	Grassland degraded within bush	Grassland	0	Plot	0.04
37	Plot34	Habitat_Quality	Sodwana Bay	751	-27.51569976	32.66716607	21.275	T11	2018	4	15	24.5	29.5	1	1	1	1	0	0		1	Coastal lowland forest	Forest	1	Plot	0.04
38	Plot35	Habitat_Quality	Sodwana Bay	753	-27.51591996	32.66736782	5.173	T11	2018	4	15	23	30	1	1	1	1	0	0		1	Coastal lowland forest	Forest	1	Plot	0.04
39	Plot36	Habitat_Quality	Sodwana Bay	754	-27.51567403	32.66694605	15.507	T11	2018	4	15	24	28	1	1	1	1	0	0		1	Bush at Edge of forest	Edge	1	Plot	0.04
40	Plot37	Habitat_Quality	Sodwana Bay	755	-27.51705461	32.66626477	9.018	T11	2018	4	15	24	28.5	1	1	1	1	0	0		1	Single large tree in bush	Bush	1	Plot	0.04
41	Plot38	Crop_Health	Sodwana Bay	765	-27.52011359	32.66718191	7.816	near T11	2018	4	15			0	1	0	1	0	1	Leaves scanned	0	Pumpkin patch neighbouring intermixed cropping patch	Crop	1	Random
42	Plot38_Plant	Crop_Health	Sodwana Bay	765	-27.52011359	32.66718191	7.816	near T11	2018	4	15			0	0	0	1	1	0	Leaves scanned			Crop
43	Plot39	Crop_Health	Sodwana Bay	765	-27.52011359	32.66718191	7.816	near T11	2018	4	15			0	1	1	1	0	1	Leaves scanned	0	Mixed cropping with pumpkin banana and papaya	Crop	1	Random
44	Plot40	Crop_Health	Sodwana Bay	765	-27.52011359	32.66718191	7.816	near T11	2018	4	15			0	1	0	1	0	1				Crop
45	Tree_Cashew_1	Crop_Health	CashewFarm	767	-27.21027972	32.59037468	34.012		2018	4	16			0	0	1	1	1	0	6 leaves at Tree 1 scanned	1	Cashew Nut	Crop	1
46	Tree_Cashew_2	Crop_Health	CashewFarm	768	-27.21043018	32.59027385	91.21		2018	4	16			0	0	1	1	1	0	6 leaves at Tree 2 scanned	1	Cashew Nut	Crop	1
47	Tree_Cashew_3	Crop_Health	CashewFarm	769	-27.21045281	32.59017712	85.682		2018	4	16			0	0	1	1	1	0	6 leaves at Tree 3 scanned	1	Cashew Nut	Crop	1
48	Tree_Cashew_4	Crop_Health	CashewFarm	770	-27.21051484	32.59009715	46.029		2018	4	16			0	0	1	1	1	0	6 leaves at Tree 4 scanned	1	Cashew Nut	Crop	1
49	Tree_Cashew_5	Crop_Health	CashewFarm	771	-27.21051467	32.5900301	43.385		2018	4	16			0	0	1	1	1	0	6 leaves at Tree 5 scanned	1	Cashew Nut	Crop	1
50	Tree_Cashew_6	Crop_Health	CashewFarm	772	-27.21060721	32.58998794	48.672		2018	4	16			0	0	1	1	1	0	6 leaves at Tree 6 scanned	1	Cashew Nut	Crop	1
51	Plant_Banana_1	Crop_Health	CashewFarm	773	-27.21965086	32.58536934	52.517		2018	4	16			0	0	0	1	1	0		1	Banana	Crop	1
52	Plant_Banana_2	Crop_Health	CashewFarm	773	-27.21965086	32.58536934	52.517		2018	4	16			0	0	0	1	1	0		1	Banana	Crop	1
53	Plant_Banana_3	Crop_Health	CashewFarm	773	-27.21965086	32.58536934	52.517		2018	4	16			0	0	0	1	1	0		1	Banana	Crop	1
54	Plant_Banana_4	Crop_Health	CashewFarm	773	-27.21965086	32.58536934	52.517		2018	4	16			0	0	0	1	1	0		1	Banana	Crop	1
55	Plant_Banana_5	Crop_Health	CashewFarm	773	-27.21965086	32.58536934	52.517		2018	4	16			0	0	0	1	1	0		1	Banana	Crop	1
56	Plant_Banana_6	Crop_Health	CashewFarm	773	-27.21965086	32.58536934	52.517		2018	4	16			0	0	0	1	1	0		1	Banana	Crop	1
57	Plant_Tobacco_1	Crop_Health	CashewFarm	773	-27.21965086	32.58536934	52.517		2018	4	16			0	0	0	1	1	0	1 pic of plant with camera looking downward	1	Tobacco	Crop	1
58	Plant_Tobacco_2	Crop_Health	CashewFarm	773	-27.21965086	32.58536934	52.517		2018	4	16			0	0	0	1	1	0	1 pic of plant with camera looking downward	1	Tobacco	Crop	1
59	Plant_Tobacco_3	Crop_Health	CashewFarm	773	-27.21965086	32.58536934	52.517		2018	4	16			0	0	0	1	1	0	1 pic of plant with camera looking downward	1	Tobacco	Crop	1
60	Plant_Tobacco_4	Crop_Health	CashewFarm	773	-27.21965086	32.58536934	52.517		2018	4	16			0	0	0	1	1	0	1 pic of plant with camera looking downward	1	Tobacco	Crop	1
61	Plant_Tobacco_5	Crop_Health	CashewFarm	773	-27.21965086	32.58536934	52.517		2018	4	16			0	0	0	1	1	0	1 pic of plant with camera looking downward	1	Tobacco	Crop	1
62	Plant_Tobacco_6	Crop_Health	CashewFarm	773	-27.21965086	32.58536934	52.517		2018	4	16			0	0	0	1	1	0	1 pic of plant with camera looking downward	1	Tobacco	Crop	1
63	Plant_Tobacco_7	Crop_Health	CashewFarm	773	-27.21965086	32.58536934	52.517		2018	4	16			0	0	0	1	1	0	1 pic of plant with camera looking downward	1	Tobacco	Crop	1
64	Plant_Tobacco_8	Crop_Health	CashewFarm	773	-27.21965086	32.58536934	52.517		2018	4	16			0	0	0	1	1	0	1 pic of plant with camera looking downward	1	Tobacco	Crop	1
65	Plot41	Habitat_Quality	Ndumo Game Reserve	774	-28.01225142	32.28033747	52.998		2018	4	16			0	0	1	0	0	0		0	Acacia Woodland	Woodland	1	Random
66	Plot42	Habitat_Quality	Ndumo Game Reserve	775	-26.90433506	32.30297691	53.959		2018	4	16			0	0	1	0	0	0		0	Acacia Woodland	Woodland	1	Random
67	Plot43	Habitat_Quality	Ndumo Game Reserve	776	-26.9027679	32.30504447	74.147		2018	4	16			0	0	1	0	0	0		0	Acacia Woodland	Woodland	1	Random
68	Plot44	Habitat_Quality	Ndumo Game Reserve	777	-26.89648197	32.30891004	42.183		2018	4	16			0	0	1	0	0	0		0	Acacia Woodland	Woodland	1	Random
69	Plot45	Habitat_Quality	Ndumo Game Reserve	778	-26.88707236	32.31220454	27.764		2018	4	16			0	0	1	0	0	0		0	Acacia Woodland	Woodland	1	Random
70	Plot46	Habitat_Quality	Ndumo Game Reserve	779	-26.88713992	32.31061315	21.515		2018	4	16			0	0	1	0	0	0		0	Acacia Woodland	Woodland	1	Random
71	Plot47	Habitat_Quality	Ndumo Game Reserve	780	-26.88721637	32.30943642	20.313		2018	4	16			0	0	1	0	0	0		0	Acacia Woodland	Woodland	1	Random
72	Plot48	Habitat_Quality	Lajuma Research Station	781	-23.0381979	29.430595	1329.138		2018	4	18			1	1	1	0	0	0		0	Bush on mountain	Bush	1	Random		could be called froest or shrub pending on your views.
73	Plot49	Habitat_Quality	Lajuma Research Station	782	-23.03812959	29.43158624	1345		2018	4	18			1	1	1	0	0	0		0	Bush on mountain	Bush	1	Random		could be called froest or shrub pending on your views.
74	Plot50	Habitat_Quality	Lajuma Research Station	783	-23.03716248	29.43018554	1331.061		2018	4	19			1	1	1	0	0	0		0	Bush on mountain	Bush	1	Random		could be called froest or shrub pending on your views.
75	Plot51	Habitat_Quality	Lajuma Research Station	784	-23.03837367	29.43187852	1275.305		2018	4	19			1	1	1	0	0	0		0	Bush on mountain	Bush	1	Random		could be called froest or shrub pending on your views.
76	Plot52	Habitat_Quality	Lajuma Research Station	785	-23.03776179	29.43067949	1334.906		2018	4	19			1	1	1	0	0	0		0	Bush on mountain	Bush	1	Random		could be called froest or shrub pending on your views.
77	Plot53	Habitat_Quality	Lajuma Research Station	786	-23.03793051	29.43040213	1282.274		2018	4	19			1	1	1	0	0	0		0	Bush on mountain	Bush	1	Random		very open
78	SA16	Crop_Health	Sugarcane_Ongoye	716	-28.90925998	31.6683391	458.911		2018	4	13			0	1	0	0	0	1		1	Sugarcane	Crop		Calibration from Plot 32
79	SA17	Crop_Health	Sugarcane_Ongoye	717	-28.94957777	31.69415863	24.639		2018	4	13			0	1	0	0	0	1		1	Sugarcane	Crop
80	SA18	Crop_Health	Sugarcane_Ongoye	718	-28.94950074	31.69446616	61.65		2018	4	13			0	1	0	0	0	1		1	Sugarcane	Crop
81	SA19	Crop_Health	Sugarcane_Ongoye	719	-28.94900252	31.69670957	32.33		2018	4	13			0	1	0	0	0	1		1	Sugarcane	Crop
82	SA20	Crop_Health	Sugarcane_Ongoye	720	-28.94907972	31.7023713	28.004		2018	4	13			0	1	0	0	0	1		1	Sugarcane	Crop
83	SA21	Crop_Health	Sugarcane_Ongoye	721	-28.94913169	31.71043787	36.896		2018	4	13			0	1	0	0	0	1		1	Sugarcane	Crop
84	SA22	Crop_Health	Sugarcane_Ongoye	722	-28.94913772	31.71052295	37.377		2018	4	13			0	1	0	0	0	1		1	Sugarcane	Crop
